# Supplementary material for: Chronic stress promotes EMT-mediated metastasis through activation of STAT3 signaling pathway by miR-337-3p in breast cancer
Source: Cell Death Dis. 2020 Sep 15;11(9):761. doi: 10.1038/s41419-020-02981-1 (PMC7492277; doi:10.1038/s41419-020-02981-1)
Supplement: Supplementary file 1 — Table S1 [file 41419_2020_2981_MOESM1_ESM.xlsx]

## Sheet: Sheet1
	Table S1. Primer sets used for qRT-PCR
Primer sets	Primers	Sequences
mmu-miR-337-3p	Forward	TCAGCTCCTATATGATGCCTTT
	Reverse	TIANGEN
mmu-miR-540-3p	Forward	AGGTCAGAGGTCGATCCTGG
	Reverse	TIANGEN
mmu-miR-380-3p	Forward	TATGTAGTATGGTCCACATCTT
	Reverse	TIANGEN
mmu-miR-379-3p	Forward	TATGTAACATGGTCCACTAACT
	Reverse	TIANGEN
mmu-miR-3068-3p	Forward	GGTGAATTGCAGTACTCCAACA
	Reverse	TIANGEN
mmu-miR-6240	Forward	CCAAAGCATCGCGAAGGCCCACGGCG
	Reverse	TIANGEN
mmu-miR-5121	Forward	AGCTTGTGATGAGACATCTCC
	Reverse	TIANGEN
U6	Forward	CTCGCTTCGGCAGCACA
	Reverse	TIANGEN
GAPDH	Forward	AGCAGTCCCGTACACTGGCAAAC
	Reverse	TCTGTGGTGATGTAAATGTCCTCT
STAT3	Forward	CACCTTGGATTGAGAGTCAAGAC
	Reverse	AGGAATCGGCTATATTGCTGGT
